# Supplementary material for: Identifying Patients with Bicuspid Aortic Valve Disease in UK Primary Care: A Case–Control Study and Prediction Model
Source: J Pers Med. 2022 Aug 5;12(8):1290. doi: 10.3390/jpm12081290 (PMC9410317; doi:10.3390/jpm12081290)
Supplement: Supplementary file 1 [file jpm-12-01290-s001.zip]

Archive with 1 entries (1 files):
- jpm-1852703-supplementary.pdf
